# Supplementary material for: Genetically prolonged beige fat in male mice confers long-lasting metabolic health
Source: Nat Commun. 2023 May 12;14:2731. doi: 10.1038/s41467-023-38471-z (PMC10175245; doi:10.1038/s41467-023-38471-z)
Supplement: Supplementary file 4 — Source Data [file 41467_2023_38471_MOESM4_ESM.xlsx]

## Sheet: Fig 1
Fig 1c
	Control						Cdkn2aUcp1 KO
-1	29.46	20.24	24.48	26.81	25.57	25	25.04	28.02	26.69	24.55	25.34	23.77	21.71	27.66
0	26.66	19.3	23.16	27.07	25.42	25.24	25.68	28.1	27	25.33	25.43	24.15	21.85	27.42
1	31.04	22.36	25.88	30.08	27.7	28.4	28.12	30.31	29.05	27.13	28.13	26.39	24.1	30.01
2	31.6	23.27	26.88	32.12	29.29	30.88	28.87	31.26	30.04	27.74	28.14	26.8	24.05	31.45
3	32.5	24.9	27.94	32.27	29.83	32.51	30.09	31.9	30.89	28.48	28.12	26.86	24.93	32.27
4	32.87	24.85	28.66	31.87	30.32	33.18	29.78	32.28	31.26	28.29	28	26.9	26.4	32.65
5	33.4	24.17	28.17	32.25	30.78	32.66	30.34	32.88	31.59	28.29	28.64	27.09	25.25	33.32
6	33.06	23.9	27.67	32.69	31.65	33.53	31.12	34.16	31.76	28.57	30.19	27.65	26.29	34.12
7	32.91	24.2	28.06	33.47	32.39	33.66	31.45	34.28	31.92	28.77	30.95	28.5	25.67	35.01
8	33.55	24.43	27.93	33.75	32.59	34.83	32.79	35.79	32.47	30.02	30.76	29.06	26.47	35.05
Fig 1e
	Control	Cdkn2aUcp1KO	Control	Cdkn2aUcp1 KO
UCP1+	97.4	98.34	18.66	84.47
UCP1-	2.6	1.66	81.34	15.53
Fig 1h
	Control			Cdkn2aUcp1 KO
<1000	19.4444	21.1679	25.3333	61.7143	57.8947	68.6047
1000-2000	30.5556	29.1971	36	28.9773	26.3158	22.093
2000-3000	23.6111	20.438	17.3333	5.68182	13.1579	4.06977
3000-4000	19.4444	14.5985	14.6667	2.27273	0	2.90698
>4000	6.94444	14.5985	6.66667	1.70454	2.63158	2.32558
Fig 1i
	Control						Cdkn2aUcp1 KO
p16Ink4a	1.60286	1.31472	0.99573	0.896711	0.918743	0.578476	0.0319843	0.000534602	0.000654639	0.000751423	0.000399365	0.000422912
p19Arf	1.77673	1.42908	0.998668	1.17763	0.63018	0.531406	0.00597352	0.00388343	0.00593866	0.00226898	0.00449321	0.0026209
Ucp1	0.781839	0.76393	1.00328	1.03379	1.18653	1.36051	1.09692	1.25333	1.271	1.53302	0.733846	0.678121
Ppargc1a	1.11387	1.11712	0.741479	0.778053	1.13056	1.23215	1.13155	1.21805	0.702761	0.578084	1.45184	1.4331
Pparg	1.04459	0.926686	1.11549	0.988601	1.03011	0.909392	1.27485	0.698041	0.73171	1.11394	1.36441	1.05366
Cidea	0.933903	1.06051	0.945349	1.01442	0.987791	1.06588	1.21764	0.724826	0.797478	0.971072	0.938322	0.893901
Fig 1j
	Control						Cdkn2aUcp1 KO
Ucp1	0.831629	0.866828	0.929091	0.971127	1.24868	1.23126	4.42722	2.45973	1.84879	4.65827	2.2489	1.62901
Ppargc1a	0.998832	1.20957	0.763934	0.960414	1.17939	0.95655	1.97734	2.02642	1.915	1.68717	1.99152	2.19687
Pparg	1.82455	1.11153	0.925031	1.23328	0.532908	0.811061	3.85425	4.02319	2.88928	3.11319	3.27494	3.66396
Cidea	1.55372	1.0366	0.946309	0.729205	0.682918	1.31754	4.75475	4.83687	3.27824	3.497	4.22921	7.46295
Fig 1k
	Control_Day 0			Cdkn2aUcp1 KO_Day 0			Control_Day 60			Cdkn2aUcp1 KO_Day 60
UCP1	0.833083	1.09216	1.07476	0.808178	1.18981	1.20625	0.368302	0.140614	0.0864506	0.697362	0.756619	0.60786
Fig 1l
	Control			Cdkn2aUcp1 KO
TH	0.926634	0.919323	1.15404	0.930572	1.08101	0.972664

## Sheet: Fig 2
Fig 2c
	Control													Cdkn2aUcp1 KO
-1	26.88	25.48	21.82	24.74	24.02	26.45	25.64	27.32	25.32	27.42	28.3	24.34	23.21	25.57	23.7	24.87	22.6	26.56	20.28	25.51	20.6	27.36	27.39
0	26.82	25.11	21.94	25.18	24.13	25.44	26.16	26.66	26.66	28.36	27.9	24.3	23	25.36	22.55	25.05	22.08	27.24	20.12	26.8	20.4	26.6	27.5
1	27.78	27.08	22.53	26.43	24.48	25.9	25.86	25.77	23.07	27.4	29.32	25.6	23.56	26.48	24.08	25.75	23.11	27.5	22.83	25.87	21.27	23.92	25.8
2	29.41	28.22	25.2	28.44	27.32	27.04	27.66	26.05	25.86	28.29	29.67	25.68	24.01	28.42	26.36	27.02	25.51	28.38	22.48	26.01	22.48	26.01	27.01
3	31.07	29.96	28.55	29.12	30.32	29.53	28.02	26.99	27.21	29.78	30.87	26.76	25	29.1	26.4	28.96	27.03	28.18	22.68	26.46	23.38	27.77	28.42
4	31.72	30.26	29.66	29.44	30.6	30.51	29.67	28.46	27.01	30.1	31.59	27.5	26.5	28.75	26.52	29.98	27.06	28.73	23.19	27.26	24.06	29.11	29.81
5	31.77	30.47	29.99	30	29.95	29.86	30.33	29.18	26.35	29.84	31.44	27.67	26.78	29.5	27.27	29.5	26.76	28.6	24.54	26.16	24.6	28.22	29.76
6	31.92	31.36	32.4	30.98	31.56	30.59	31.38	29.22	26.72	29.95	32.2	27.43	26.59	29.82	27.51	30.11	27.35	29.38	24.93	26.14	24.92	28.75	31.07
7	32.88	32.93	35.6	32.38	33.02	32.22	32.24	29.47	27.6	30.24	32.79	27.49	26.35	30.14	27.91	31.36	28.24	28.82	26.13	26	24.71	28.12	30.36
8	33.51	32.87	37.02	33.56	34.81	32.98	33.46	30.12	28.14	30.83	33.29	28.99	26.91	30.48	27.97	32.36	29.23	29.67	26.58	25.85	25.55	29.43	31.9
9	34.24	33.82	36.1	33.72	35.22	33.12	33.84	30.26	28.38	32.02	34.79	29.69	27.57	30.18	28.28	32.94	29.7	31.28	27.57	27.11	25.22	29.92	31.84
10	35.51	35.67	37.28	35.11	35.86	34.99	35.26	31.32	28.53	31.5	35.42	30.43	27.75	30.79	29.28	33.5	29.76	31.33	28.83	27.32	26.07	29.8	31.98
11	34.94	34.45	38.17	34.41	33.53	34.71	36.05	31.61	28.47	32.66	36.8	30.38	28.92	33.29	30.41	31.52	29.92	31.43	28.77	28.4	25.25	31.63	31.93
12	35.27	35.61	39.16	35.04	34.71	35.06	36.67	32.39	28.92	31.66	36.69	29.9	28.66	33.92	30.23	31.08	32.05	31.58	28.64	28.32	25.65	32.18	32.27
13	35.03	35.6	38.41	35.83	35.99	37.29	37.22	33.05	29.21	33.87	37.75	30.25	28.47	32.97	31.76	31.38	30.44	32.06	28.8	29.48	25.88	33.11	32.58
14	35.6	35.77	37.78	37.7	36.94	36.3	38.38	34	28.78	32.77	38.75	31.2	29.8	34.04	30.69	31.9	30.5	31.85	28.92	29.55	26.2	32.8	32.5
15	34.78	34.76	38.51	36.5	37.16	38.02	37.5	33.89	28.9	33.12	39.2	31.74	29.46	33.43	29.68	32.02	30.59	31.7	27.99	29.37	26.55	34.39	32.53
16	36.19	35.56	39.33	36.75	38.53	38.83	38.57	32.6	29.1	33.7	37.88	31.01	30.3	34.85	30.16	32.78	30.66	31.7	27.1	29.7	26.12	33.44	32.86
Fig 2d
Fat mass
	Control															Cdkn2aUcp1 KO
-9	9.872	5.339	9.5	7.107	7.314	9.167	8.362	8.984	7.652	5.047	5.643	7.052	7.347	8.974	6.836	7.405	9.054	6.364	7.569	9.059	4.899	3.132	5.218	3.947	6.502
0	6.214	3.784	8.203	6.373	3.087	4.494	8.908	7.475	4.924							5.317	7.243	3.043	4.485	7.118	5.916	7.407
120	12.518	13.724	32.46	19.584	18.846	24.883	26.561	20.721	11.417	11.568	15.812	11.728	26.232	15.616	11.056	17.001	8.011	4.851	22.825	22.092	4.696	6.351	9.53	1.983	16.218	0.321
Lean mass
	Control															Cdkn2aUcp1 KO
-9	73.117	77.082	76.743	75.75	76.696	72.955	73.795	72.433	74.226	77.064	75.054	76.855	73.344	74.211	76.999	74.93	75.326	76.076	77.433	73.965	76.021	81.344	76.386	80.22	74.075	72.922
0	74.859	77.016	76.658	75.805	75.596	76.103	72.344	75.267	77.413							75.548	76.076	77.661	78.894	75.599	79.13	74.067	74.929
120	66.97	67.625	54.194	62.721	62.688	60.14	58.465	63.906	70.962	70.469	66.361					68.883	58.454	67.782	70.617	64.671	72.048	73.394	63.295	61.191	74.07	73.872	71.733	78.092	66.351	76.02
Fig 2f
	Control				Cdkn2aUcp1 KO
<1000	6	15.7143	15.9091	17.2414	55.3398	76.2376	68.2927
1000-2000	16	25.7143	15.9091	27.5862	37.8641	20.7921	28.0488
2000-3000	20	32.8571	20.4545	24.1379	4.85437	0.990099	1.21951
3000-4000	16	11.4286	9.09091	18.9655	0.970874	0.990099	2.43902
4000-5000	18	8.57143	13.6364	5.17241	0.970874	0.990099	0
>5000	24	5.71429	25	6.89655	0	0	0
Fig 2g
Control													Cdkn2aUcp1 KO
125	123	138	120	147	176	175	162	141	152	118	158	129	118	104	118	133	132	139	111	123	115	120
Fig 2h
Control														Cdkn2aUcp1 KO
2.456	3.571	1.064	1.046	1.321	1.645	1.953	1.35	5.093	2.61	2.148	1.714	0.391	1.1	0.33	0.54	0.777	1.842	1.415	3.52	0.991	0.312	0.514	3.583	0.92
Fig 2i
	Control														Cdkn2aUcp1 KO
0	110	126	197	199	150	177	94	110	132	129	141	144	156	121	164	87	86	170	131	165	100	112	144	111	96
15	236	249	423	380	432	253	368	584	375	460	340	368	650	496	342	212	205	366	388	344	323	311	380	286	202
30	210	194	413	312	421	226	418	572	429	392	338	410	351	328	279	190	115	296	372	313	282	264	311	164	153
45	173	166	353	288	331	211	432	354	352	292	306	356	266	237	241	135	103	249	318	266	229	232	254	169	176
60	155	164	268	235	287	194	357	301	300	244	244	339	245	174	215	125	78	186	216	223	226	228	227	166	198
90	117	118	209	207	233	182	337	286	228	218	193	218	196	173	123	121	73	162	178	182	134	200	158	126	113
120	109	118	201	152	163	154	288	168	176	177	191	196	195	137	102	87	59	157	105	158	113	117	123	120	99
Fig 2j
Control														Cdkn2aUcp1 KO
18.742	19.08	34.627	29.97	34.777	23.812	41.437	41.347	34.56	32.815	29.962	35.197	34.492	27.982	24.217	16.455	11.821	26.34	28.927	27.93	24.06	25.83	26.947	19.432	18.015
Fig 2k
	Control						Cdkn2aUcp1 KO
0	236	178	209	202	183	196	167	134	132	161	152	159
15	235	130	220	215	165	170	142	118	129	153	115	126
30	175	97	198	148	144	117	120	85	92	112	78	94
60	170	97	184	161	136	92	121	85	75	111	76	93
90	193	64	194	182	135	112	125	149	40	119	94	97
120	240	150	203	218	157	116	166	151	40	124	96	141
Fig 2l
Control						Cdkn2aUcp1 KO
23.723	12.548	23.708	21.63	17.573	14.513	15.953	13.973	9.045	14.783	11.16	13.013
Fig 2m
	Control					Cdkn2aUcp1 KO
24h	20.291	4.7	13.019	15.749	12.742	27.55	23.502	24.991	27.072	19.577	20.749	24.82
Light	18.797	2.995	10.262	14.127	12.332	27.091	22.471	24.95	27.136	18.232	17.608	21.147
Night	21.7836	6.4058	15.7764	17.3715	13.1523	28.0081	24.5334	25.0321	27.0085	20.9221	23.889	28.4934
Fig 2n
	Control								Cdkn2aUcp1 KO
-9	37.1	36.8	36.9	36.6	37	37.6	37.5	37.2	37.5	37.8	36.7	37.7	37.8	36.7	37.3	36.6
0	36.2	36.4	36.2	34.8	36.2	36.5	36.2	36.7	35.1	35.5	36.1	36.6	36.1	37	35.3	36.4
120	35.8	35.9	36.5	35.6	36.5	36.6	35.8	36	36.9	37	37.5	36.8	36.4	36.1	37.3	37.8
Fig 2p
	Control	Cdkn2aUcp1 KO
UCP1+	18.24	79.96
UCP1-	81.76	20.04
Fig 2q
	Control						Cdkn2aUcp1 KO
Ucp1	1.36469	1.32032	1.34313	0.556995	0.573462	1.29364	2.83765	3.081	2.96634	3.75407	3.1826	3.89678
Ppargc1a	0.671505	0.612073	1.80946	0.591923	1.21084	1.87606	4.41253	2.50662	3.42603	1.32377	1.7689	1.25632
Pparg	1.0671	1.26413	0.629963	0.967514	1.15476	1.05327	1.29935	1.20445	1.90395	2.04295	2.00449	1.29078
Prdm16	1.00441	1.19852	1.51762	0.39955	1.05171	1.30261	1.61842	1.45583	1.15656	1.80223	2.00877	1.85035
Cidea	1.27731	0.763617	0.864014	1.18661	0.922697	0.95987	1.89858	1.32334	1.68809	1.76418	3.46747	3.18761
Adipoq	1.45697	0.903396	1.01498	0.970983	0.840161	0.91757	0.369753	0.332459	0.443944	0.453025	0.443326	0.487541
Fabp4	1.18545	0.636594	1.25503	1.09539	0.785787	1.22666	0.834482	0.616466	0.483133	0.636205	0.742011	0.770286
Lep	2.16327	0.722304	0.468532	1.06285	0.976611	1.31594	0.160528	0.264503	0.29021	0.249915	0.316257	0.221904
Fig 2r
	Control			Cdkn2aUcp1 KO
UCP1	0.758994	1.04792	1.19308	29.3283	29.9903	21.4709

## Sheet: Fig 3
Fig 3d
Relative RFP+ cells
	Control						Cdkn2aUcp1 KO
Initial	0.972973	1	0.756757	1.24324	0.891892	1.13514	1.08108	0.945946	1	0.864865	0.918919	1.24324
Final	1.35135	1.02703	1.05405	1.13514	0.945946	1	0.918919	1.21622	1.10811	1.02703	0.72973	0.972973
RFP+ cells (%)
	Control	Cdkn2aUcp1 KO	Control	Cdkn2aUcp1 KO
UCP1+	98	96	4	62.5
UCP1-	2	4	96	37.5
Fig 3e
	Control				Cdkn2aUcp1 KO
Initial	0.933925	0.860813	1.00392	1.23902	0.823031	1.16305	1.28516	0.823031	UCP1
Final	0.0379203	0.0468042	0.0392233	0.0387204	0.0929302	0.420506	0.445335
Initial	0.988309	0.995199	1.00918	1.00746	0.951168	0.993109	1.01842	1.03949	PPARGC1A
Final	0.105439	0.294107	0.269543	0.317576	0.622844	0.780872	0.770949	0.642241
Initial	0.892776	0.983617	0.98907	1.15134	0.951335	1.01432	1.03939	0.997045	PPARG
Final	0.205466	0.242312	0.300525		0.534488	0.494882	0.488576
Initial	1.06982	1.06644	0.876505		1.07256	1.13533	0.821215		PRDM16
Final	0.261946	0.21926	0.384052		0.527642	0.632538	0.640034
Initial	1.05403	1.08925	0.939732	0.92686	0.900069	0.914577	1.04069	1.1673	CIDEA
Final	0.0919915	0.0936114	0.186542	0.215537	0.307825	0.266792	0.318514	0.324165
Fig 3f
	Control_Initial			Cdkn2aUcp1 KO_Initial			Control_Final			Cdkn2aUcp1 KO_Final
UCP1	1.01299	1.00351	0.983499	1.15694	1.05793	1.06019	0.470706	0.340036	0.446663	0.554319	0.814413	0.754072
Fig 3g
Initial
OCR
	Control												Cdkn2aUcp1 KO
1.30832	40.6867	61.0759	60.5109	61.9898	68.7842	60.3463	60.1899	42.8274	70.8632	105.128	70.9579	39.5801	63.0948	58.7968	54.6793	62.5159	49.8347	53.8121	66.5561	66.0789	51.3522	65.447	74.8203	75.5965
7.77739	43.0108	61.3642	58.2513	57.7125	64.5804	56.5177	56.978	45.0918	64.2332	89.0082	73.3778	36.2017	61.1151	59.3091	53.7751	63.0571	46.4905	49.6831	66.4699	63.4609	47.8791	64.6748	73.6179	75.3857
14.2506	42.6848	61.7663	56.2875	55.1985	65.1285	55.3111	56.6611	47.7661	62.1029	81.0507	71.0207	35.3106	61.1904	61.09	53.955	62.7475	45.3056	48.2812	69.6501	63.5422	45.7645	65.6571	75.1757	79.0463
20.8193	25.5907	43.8851	41.5355	37.2396	49.5687	42.2805	41.8361	42.0205	51.6255	62.752	69.2544	29.9514	48.8427	44.8716	39.4575	50.4202	36.7608	37.445	57.7693	46.2895	31.8995	53.2525	60.2152	61.9582
27.2933	25.3335	44.3922	43.3563	35.8095	50.8794	44.3342	43.2167	43.1679	51.2409	60.162	58.5562	29.6121	45.6361	44.9306	40.0704	50.3194	37.4029	38.111	59.8991	46.6474	33.7411	54.8728	62.4023	61.9437
33.7616	25.5353	45.9538	44.8439	36.9444	53.6762	46.1539	44.8008	44.1121	52.3542	57.919	57.1305	31.0446	46.5709	45.9145	41.4197	53.2456	38.7115	39.8046	61.772	48.4983	35.9239	56.7281	65.5284	63.7443
40.3089	67.0447	90.6093	73.1674	87.4409	100.473	72.2411	69.4586	65.3659	122.909	176.921	61.6041	51.8701	87.3298	78.8893	79.4849	92.862	71.1135	67.8212	85.8327	106.786	64.2742	45.8569	74.1833	138.666
46.779	57.3814	80.7698	72.7426	84.2129	96.2721	70.7981	68.3887	63.9407	114.401	162.383	62.1102	52.1298	73.4001	73.9605	73.7492	87.8118	67.6959	66.9651	83.3311	101.367	63.2034	52.8883	45.0808	128.454
53.2416	52.5211	74.869	68.156	80.4618	90.8651	67.4018	64.5077	57.9594	107.749	153.728	59.1458	49.6287	67.199	67.6609	69.0053	81.4195	62.4712	62.5156	75.6323	93.3463	58.045	47.9809	46.7799	119.911
59.8001	11.4263	20.1421	24.4641	14.1967	11.2402	18.9628	15.9772	17.0866	17.7776	33.9833	25.4312	13.0524	16.4826	22.8001	16.5721	17.494	14.3195	14.2944	20.9648	18.122	17.7344	14.7221	10.3026	17.7727
66.271	11.8828	21.0847	21.9515	16.5276	15.566	22.0558	16.6222	17.9886	18.5284	33.2006	26.1379	13.1898	13.0785	18.4126	18.598	19.4331	17.1016	16.763	22.4447	21.1353	14.864	16.6948	16.2608	19.9019
72.7458	12.2869	21.9578	22.3118	16.8945	17.0384	21.4791	17.1197	18.0928	18.7889	33.3056	26.1113	12.351	12.1105	16.3799	20.1712	20.2462	18.9455	17.2262	22.3418	22.1308	16.2681	16.176	19.9987	22.009
Basal	30.3979	39.8085	33.9757	38.3041	48.09	33.832	39.5414	29.6733	43.314	47.7451	44.9094	22.9596	49.0799	44.7101	33.7839	42.5013	26.3601	31.0551	47.3084	41.4113	29.4963	49.4811	55.177	57.0373
Maximal	54.7578	68.6514	50.8555	70.5464	83.4349	50.762	52.3389	47.273	104.12	143.616	35.4928	39.5191	75.2193	62.5093	59.3137	72.6158	52.168	50.5951	63.4909	84.6556	48.0061	29.6809	54.1846	116.657
Final
OCR
	Control			Cdkn2aUcp1 KO
1.30832	25.9	46.08	48.64	65.2151	60.3168	70.8774	71.7806	70.9748	78.6974
7.77739	25.19	44.83	44.26	61.7469	58.2127	67.6155	66.7455	67.3675	70.2445
14.2506	26.45	43.78	43.17	60.1638	56.5389	67.5403	65.1364	65.9083	66.8692
20.8193	19.18	25.58	25.55	40.0956	40.5478	55.0418	51.7826	44.5527	47.6867
27.2933	22.55	29.7	29.85	44.9101	44.8387	63.3011	51.2464	52.804	52.2874
33.7616	26.22	34.04	31.79	53.3441	52.3537	69.3777	57.4538	59.354	55.9412
40.3089	116.06	182.39	171.37	219.115	227.441	231.671	217.407	233.482	233.803
46.779	106.07	155.43	157.03	209.417	212.495	231.308	240.874	227.114	241.703
53.2416	93.08	144.35	146.14	199.497	203.755	220.583	217.644	215.968	222.967
59.8001	0.54	13.77	17.7	15.415	14.0386	30.1074	21.7181	26.7494	27.2316
66.271	6.37	13.24	16.24	20.4538	17.5772	31.0852	25.848	26.9105	28.2529
72.7458	7.04	13.9	15.77	22.062	18.5806	31.0836	28.3037	28.1843	27.812
Basal	19.41	29.88	27.4	38.1018	37.9584	36.4567	36.8328	37.724	39.0572
Maximal	109.02	168.49	155.6	197.053	208.86	200.588	189.103	205.298	205.991

## Sheet: Fig 4
Fig 4b
Control						Cdkn2aUcp1 KO
38	51	42	24	37	40	17	12	4	9	7	17
Fig 4c
	Control_Initial			Cdkn2aUcp1 KO_Initial			Control_Final			Cdkn2aUcp1 KO_Final
LC3-II/I	1.08623	0.978273	0.935499	1.0596	0.96417	1.04702	2.53656	2.04464	2.31587	1.32379	1.23198	1.45319
SQSTM1	1.04208	0.901574	1.05635	0.960816	1.02513	1.05897	0.223562	0.48616	0.521931	0.671735	0.820192	0.862297
Fig 4d
	Control_Initial			Cdkn2aUcp1 KO_Initial			Control_Final			Cdkn2aUcp1 KO_Final
LC3-II/I	1.08623	0.978273	0.935499	1.0596	0.96417	1.04702	2.53656	2.04464	2.31587	1.32379	1.23198	1.45319
Fig 4f
	Control						Cdkn2aUcp1 KO
Initial	1.04205	1.28933	1.03164	0.844691	1.07959	0.791152	1.53399	1.54319	3.35861	3.01887	3.07427	1.85366
Fig 4g
	Control			Cdkn2aUcp1 KO
VDAC	1.04153	0.918243	1.04023	2.45767	2.67053	2.89445
TOMM20	1.06633	1.18586	0.747809	1.57413	1.38027	1.85727
Fig 4k
	Control	Cdkn2aUcp1 KO	Cdkn2aUcp1 KO +Rapamycin
UCP1+	4.17	55	10.34
UCP1-	95.83	45	89.66
Fig 4l
	Control			Cdkn2aUcp1 KO				Cdkn2aUcp1 KO +Rapamycin
Ucp1	0.92103	0.980303	1.10756	5.24763	5.47297	5.24941		0.234304	0.254328	0.365828	0.456703
Ppargc1a	1.00349	0.919675	1.08356	1.56831	1.96622	1.94123	1.61715	1.24254	1.37847	0.734708	0.81699
Pparg	0.948452	0.95193	1.10759	1.66864	1.69824	1.65266		1.01021	1.33404	0.788581	0.910332
Prdm16	0.830639	1.02252	1.17738	1.6699	2.57427	2.57991	2.04756	1.35997	1.29014	0.645438	0.635161
Cidea	0.881735	1.11335	1.01866	1.9125	2.77439	2.55034	2.51272	0.133982	0.162347	0.0746942	0.0684648
Fig 4m
	Control_DMSO			Cdkn2aUcp1 KO_DMSO			Control_Rapamycin			Cdkn2aUcp1 KO_Rapamycin
LC3-II/I	1.07385	0.745517	1.18064	0.360672	0.542675	0.504699	1.7957	1.6406	1.27702	1.15485	0.583398	0.71127
SQSTM1	1.13515	0.910774	0.954077	1.48596	1.87947	1.78858	0.274473	0.568542	0.439509	0.649551	1.05952	0.866094
Fig 4n
OCR
	Control					Control+Rapamycin						Cdkn2aUcp1 KO									Cdkn2aUcp1 KO +Rapamycin
1.30832	48.16	51.04	25.9	46.08	48.64	18.8808	3.76304	9.36057	10.4544	38.7829	45.9798	59.188	65.2151	60.3168	70.8774	71.7806	70.9748	76.3822	94.8202	78.6974	32.4612	36.2501	41.7417	44.3314	81.375	44.1459	35.0911	38.4913	38.549	40.8138	45.6952
7.77739	43.58	51.69	25.19	44.83	44.26	19.2915	6.32639	11.7544	11.9382	35.7433	42.5172	50.3843	61.7469	58.2127	67.6155	66.7455	67.3675	73.9025	85.8694	70.2445	33.8704	31.3145	38.0514	40.935	79.284	41.7756	32.3206	37.0236	37.3904	38.3529	43.0125
14.2506	45.69	50.23	26.45	43.78	43.17	19.6166	6.29951	13.4808	12.698	36.1439	41.801	46.1295	60.1638	56.5389	67.5403	65.1364	65.9083	73.2071	81.1075	66.8692	35.0881	33.7812	37.5328	38.838	78.5168	40.5166	31.1605	35.7851	35.2548	37.0073	40.8553
20.8193	28.51	34.85	19.18	25.58	25.55	14.2029	3.76842	13.0557	12.1632	27.5103	26.204	17.3645	40.0956	40.5478	55.0418	51.7826	44.5527	49.489	52.0333	47.6867	27.3568	21.22	28.692	30.9129	61.6189	30.4786	21.7949	23.8671	22.7116	25.973	27.5248
27.2933	33.48	36.33	22.55	29.7	29.85	13.8327	5.34897	14.4219	14.9015	31.2067	24.156	25.9134	44.9101	44.8387	63.3011	51.2464	52.804	53.7382	65.9832	52.2874	29.6124	22.3414	31.2646	32.8032	72.5726	32.706	23.1395	26.1985	25.143	26.2984	29.0102
33.7616	37.86	36.92	26.22	34.04	31.79	14.8334	7.63304	16.9691	17.7368	33.7238	23.6612	33.0029	53.3441	52.3537	69.3777	57.4538	59.354	59.545	77.7202	55.9412	31.3907	23.9432	32.3933	34.4152	95.0913	33.1533	26.0249	27.9247	27.9019	28.1942	31.2681
40.3089	200.21	184.53	116.06	182.39	171.37	112.72	61.4129	83.9916	66.3992	161.385	172.679	232.802	219.115	227.441	231.671	217.407	233.482	229.476	292.444	233.803	182.452	144.761	156.397	162.652	115.012	208.586	134.175	180.521	174.413	205.944	204.652
46.779	178.09	171.55	106.07	155.43	157.03	93.4189	57.4441	79.4771	62.3521	153.507	168.653	223.547	209.417	212.495	231.308	240.874	227.114	224.947	269.305	241.703	162.451	149.427	150.339	163.545	126.629	219.223	134.264	177.989	176.124	197.129	192.854
53.2416	166.19	155.32	93.08	144.35	146.14	85.2803	50.205	73.0438	56.5645	145.227	161.486	207.95	199.497	203.755	220.583	217.644	215.968	215.637	243.422	222.967	149.846	145.565	148.304	154.981	133.878	200.993	129.295	169.756	166.948	185.446	183.182
59.8001	10.55	13.52	0.54	13.77	17.7	0.317641	3.23126	4.04854	5.94576	14.0528	21.9209	-7.21085	15.415	14.0386	30.1074	21.7181	26.7494	20.7498	27.6501	27.2316	6.73208	9.25151	13.6825	12.4732	35.2332	15.7015	13.1758	13.6153	17.7936	11.1754	17.0289
66.271	12.67	15.71	6.37	13.24	16.24	1.89986	1.34929	6.10233	6.14362	15.5007	21.8274	-4.33635	20.4538	17.5772	31.0852	25.848	26.9105	22.573	28.853	28.2529	11.2804	14.3154	18.7654	16.2519	37.5086	20.0618	16.4487	17.7161	19.9364	9.63023	19.1227
72.7458	14.22	15.06	7.04	13.9	15.77	2.4246	1.91114	6.4332	7.38408	16.4459	21.1688	-4.24581	22.062	18.5806	31.0836	28.3037	28.1843	24.0289	29.5637	27.812	12.223	15.5666	19.2346	15.7183	37.9855	21.7967	18.2189	18.7813	21.8611	14.3541	18.7386
Basal	31.47	35.17	19.41	29.88	27.4	17.192	4.38837	7.04756	5.31395	19.698	20.6322	50.3753	38.1018	37.9584	36.4567	36.8328	37.724	49.1782	51.5437	39.0572	22.8651	18.2147	18.2982	23.1197	40.5312	18.7199	12.9416	17.0038	13.3937	22.6532	22.1167
Maximal	185.99	169.47	109.02	168.49	155.6	110.295	59.5018	77.5584	59.0151	144.939	151.51	237.048	197.053	208.86	200.588	189.103	205.298	205.447	262.88	205.991	170.229	129.194	137.163	146.934	77.0266	186.79	115.957	161.74	152.552	191.59	185.913

## Sheet: Fig 5
Fig 5a
	Control						Cdkn2aUcp1 KO
Becn1	0.947986	0.809162	1.04777	0.839754	1.05336	1.40659	0.783201	0.0290534	0.59365	0.424104	0.753091	0.555338
Atg5	1.32092	0.767946	1.17565	1.12473	1.05427	0.707153	0.729396	1.29587	1.45638	0.63868	1.39307	1.46135
Atg12	1.17228	1.00699	0.712654	0.765988	1.40921	1.40921	0.465459	0.932352	2.1155	1.65687	1.19353	2.43123
Pink1	0.841069	1.5535	1.47349	0.688665	0.774276	0.974106	0.606416	0.731016	1.32878	0.781084	2.20724	1.19344
Bnip3	0.810283	1.62427	1.0025	0.77516	0.922284	1.06014	0.779601	0.40173	0.519365	1.45003	1.1383	1.65041
Bnip3l	0.935446	0.582259	1.18654	1.06683	1.16083	1.24945	1.60595	1.79169	0.504964	0.936481	1.3283	0.613465
Fundc1	0.791044	0.918675	0.788316	1.14371	1.213	1.25824	1.27339	1.94875	0.944506	0.94797	1.38667	1.8713
Fig 5b
	Control_Day 0			Cdkn2aUcp1 KO_Day 0			Control_Day 60			Cdkn2aUcp1 KO_Day 60
BECN1	0.812467	1.29559	0.891944	0.151093	0.300684	0.217077	1.85218	1.45014	1.44199	1.21994	1.02675	1.15276
Fig 5c
0	1.1803	0.690929	1.22623
2	0.776504	2.89767	3.15714
4	2.02914	3.29046	2.54378
Fig 5g
	Control	Cdkn2aUcp1 KO	Cdkn2aUcp1 KO+Becn1F121A
UCP1+	35.3333	74.3333	29.3333
UCP1-	64.6667	25.6667	70.6667
Fig 5h
	Control						Cdkn2aUcp1 KO						Cdkn2aUcp1 KO+Becn1F121A
Ucp1	0.820192	1.24202	1.11873	1.24745	0.952592	0.738419	2.61974	2.98283	2.83487	4.20075	4.54249	4.53127	0.25576	0.290927	0.299765	0.207215	0.220385	0.263601
Ppargc1a	1.02616	0.972859	0.686707	1.17828	1.19744	1.03385	2.69998	3.08883	2.94593	3.6352	1.64921	2.22304	1.01028	1.12116	1.20592	0.832807	0.816172	0.807342
Pparg	1.20198	1.21624	0.992724	0.728114	0.721828	1.31106	2.52279	2.69579	2.64436	3.33412	1.22696	1.69472	1.52426	1.71361	0.884581	1.19978	1.10853	1.19764
Cidea	1.58146	0.879315	0.719466	0.756441	1.20408	1.09739	1.39175	1.52183	1.42873	1.81712	1.22786	1.50068	0.73183	0.736898	0.629815	0.740787	0.749867	0.884463
Fig 5i
	Control			Cdkn2aUcp1 KO			Cdkn2aUcp1 KO+Becn1F121A
LC3-II/I	0.999409	1.06688	0.933712	0.282665	0.127022	0.171653	1.04074	0.822461	0.765884
UCP1	1.39148	0.688002	0.920514	6.6399	7.14739	7.45605	1.27407	1.3941	1.07893
Fig 5k
	Control	Cdkn2aUcp1 KO	Cdkn2aUcp1 KO+Becn1F121A
UCP1+	18.75	60	13.3
UCP1-	81.25	40	86.7
Fig 5l
	Control						Cdkn2aUcp1 KO						Cdkn2aUcp1 KO+Becn1F121A
Ucp1	0.819148	1.04733	0.890455	1.09083	1.20001		9.78294	8.05006	7.41562	8.69085	7.15139		1.45819	1.29149	1.32956	1.25625	1.00335
Pparg	1.07123	1.08963	0.968181	0.908596	0.987461	0.986253	2.88701	1.95474	2.23251	2.25991			1.13243	0.881394	1.28764	1.05056	0.732009	0.786083
Ppargc1a	0.866244	0.69808	1.19362	1.20531	0.892675	1.28764	1.57625	2.04133	2.1852	1.33124	1.75817	1.66073	0.782147	0.876505	0.832203	0.904123	1.02302	0.631564
Cidea	0.69634	0.65353	1.13045	1.17539	1.09026		1.31416	1.35165	1.2941	1.49068	1.65297		0.1718	0.181994	0.185199	0.176962	0.194697	0.177755
Fig 5m
	Control			Cdkn2aUcp1 KO			Cdkn2aUcp1 KO+Becn1F121A
LC3-II/I	1.29435	0.891025	0.814627	0.437306	0.53827	0.665265	0.876574	0.921635	0.918816
UCP1	0.889192	0.881232	1.22958	2.75412	2.98121	2.20601	0.592069	1.13348	1.52067

## Sheet: Fig 6
Fig 6c
Control						Becn1F121A
30	38	43	26	35	24	60	65	58	46	55	53
Fig 6d
	Control			Becn1F121A
LC3-II/I	1.01007	1.06125	0.928681	1.18397	0.903313	0.81621
Fig 6f
Control			Becn1F121A
1.10182	0.933215	0.964962	0.919075	1.08635	1.03379
Fig 6h
	Control						Becn1F121A
Initial	1.00418	0.953975	1.17992	0.916318	0.966527	0.979079	0.903766	1.00418	0.941423	0.916318	1.09205	1.12971
Final	0.702929	0.665272	0.48954	0.527197	0.564854	0.665272	0.263598	0.451883	0.414226	0.301255	0.32636	0.276151
Fig 6i
	Control			Becn1F121A
Initial	1.13688	1.09181	0.80563	0.98875	1.032	0.980018	UCP1
Final	0.512109	0.537221	0.9256	0.186164	0.15271	0.130426
Initial	1.02851	0.979585	0.992543	1.12059	1.06978	0.83418	PPARGC1A
Final	0.73368	0.646508	0.810104	0.379454	0.482868	0.543146
Initial	1.04583	1.14107	0.837972	1.20403	0.905827	0.916887	PPARG
Final	0.761206	0.775907	0.816728	0.355904	0.53252	0.65695
Initial	1.09509	1.11276	0.820631	1.05822	0.99445	0.950261	CIDEA
Final	0.276026	0.409689	0.209606	0.0886837	0.105711	0.102396
Fig 6j
	Con_Initial			F121A_Initial			Con_Final			F121A_Final
UCP1	1.01007	1.06125	0.928681	1.18397	0.903313	0.81621	0.551701	0.738022	0.682401	0.127992	0.49694	0.451216
Fig 6k
	Initial			Final-PBS			Final-Tat-BECN1
LC3-II/I	1.00226	1.21959	0.778155	2.09547	1.85821	1.66577	3.74235	2.87488	3.08394
UCP1	0.974084	1.02956	0.99636	0.865482	0.73734	0.547883	0.238213	0.481781	0.21243
Fig 6l
	PBS			Tat-BECN1
Initial	0.753456	1.15452	1.14959	0.801471	1.1194	1.11462	UCP1
Final	0.319434	0.36377	0.336265	0.185751	0.192664	0.148484
Initial	0.645103	1.02732	1.50891	0.72905	0.966368	1.41939	PPARGC1A
Final	0.225123	0.189685	0.211064	0.095009	0.0772547	0.0835703
Initial	0.895597	1.57181	0.710373	0.895747	1.57168	0.710313	PRDM16
Final	0.331601	0.38566	0.456505	0.184567	0.179991	0.241294
Initial	0.870005	0.983015	1.16928	0.795583	0.898926	1.39827	CIDEA
Final	0.17737	0.16888	0.18	0.0484357	0.0333733	0.0191422

## Sheet: Fig 7
Fig 7b
Fig 7c
	IgG			p16INK4A
Becn1	0.833072	1.21714	0.98623	2.02453	2.56411	2.07136
Atg5	0.790433	1.18265	1.06974	1.02074	0.974626	1.00825
Atg12	1.13807	1.22255	0.71873	0.990622	0.745719	0.728762
Pink1	0.894972	1.41859	0.787649	0.780634	0.51235	0.878802
Ucp1	1.06661	0.833556	1.12475	0.848294	1.05771	1.163
Fig 7d
	IgG			p19ARF
Becn1	0.875167	0.954708	1.19685	1.00782	0.885649	1.14717
Fig 7e
Becn1								Ucp1
	Control			Cdkn2aUcp1 KO					Control			Cdkn2aUcp1 KO
0	1.071	1.052	0.887	0.742244	1.18622	1.13576		0	1.08702	0.82311	1.11765	1.05612	0.980784	0.96541
2	0.800033	0.698	0.764	0.397047	0.57718	0.54206		2	0.755194	0.439406	1.07689	0.935518	0.865522	0.409085
4	0.429	0.534	0.384	0.337564	0.210317	0.206915		4	0.731775	0.32484	0.581314	0.69501	0.424266	0.423722
Fig 7f
Fig 7g
Fig 7h
	Control			Cdkn2aUcp1 KO
Becn1	1.05158	1.01443	0.933985	1.62834	1.70321	1.76147

## Sheet: Fig 8
Fig 8a
	Control						HFHS
p16Ink4a	1.13013	0.512671	1.31663	0.974091	1.20581	1.11606	4.79009	1.76479	2.25645	1.53934	1.70136	2.1251
p19Arf	0.392682	1.42901	1.27826	1.20788	1.1542	1.05047	3.07117	2.15707	5.01765	4.418	2.80818	2.07224	4.75131
Becn1	2.13792	0.948342	0.486341	0.537266	1.92885	0.978624	1.92905	4.53427	2.79301	1.38237	1.79	1.43464	2.40302
Fig 8b
	Control					Obese
p16INK4a	0.838217	0.980256	0.927933	1.24168	1.05628	3.24657	5.02469	2.02636	4.48713	7.62845	2.18864	3.59908	5.20861	5.09577	3.39865	2.27992	3.06443
p14ARF	0.802118	0.971078	0.769963	1.32446	1.25892	3.10505	6.91226	2.79402	3.07845	7.10294	3.73659	3.60412	7.42462	3.49964	4.99506	1.13288	2.84719
BECN1	0.700628	0.945252	0.757764	1.54176	1.29245	1.24471	1.93651	2.83338	1.84367	1.67488	1.39415	2.04155	1.78503	1.34756	1.88937
Fig 8c
CT (p16INK4a/ACTB)	Body weight	BMI	Fat mass		CT (p14ARF/ACTB)	Body weight	BMI	Fat mass
13.5244	65.95	22.8	18.7		11.4293	65.95	22.8	18.7
13.2985	72.9	24.3	21.5		11.1535	72.9	24.3	21.5
13.3777	39.5	17.6	14		11.4883	39.5	17.6	14
12.9575	68	22.2	20.5		10.7058	68	22.2	20.5
13.1908	62.6	24.4	18.1		10.779	62.6	24.4	18.1
11.5708	182.3	63.1	103.7		9.47656	182.3	63.1	103.7
10.9407	138.63	46.9	53.2		8.32203	138.63	46.9	53.2
12.2509	138.2	47.8	66.7		9.62884	138.2	47.8	66.7
11.104	126.8	49.5	65.5		9.48898	126.8	49.5	65.5
10.3384	107.3	43	50.3		8.28277	107.3	43	50.3
12.1397	197.7	66.8	110.2		9.20946	197.7	66.8	110.2
11.4221	180.45	54.5	63.4		9.26153	180.45	54.5	63.4
10.8889	136	48.2	70.7		8.21886	136	48.2	70.7
10.9205	134.4	44.9	64.5		9.30398	134.4	44.9	64.5
11.5048	133.9	51	73.6		8.79068	133.9	51	73.6
12.0808	136.5	52	66.7		10.9312	136.5	52	66.7
11.6541	103	44.3	46.8		9.60164	103	44.3	46.8
Fig 8d
CT (BECN1/ACTB)	Body weight	BMI	Fat mass	glucose
5.89373	65.95	22.8	18.7	82
5.46168	72.9	24.3	21.5	83
5.78063	39.5	17.6	14	75
4.75587	68	22.2		91
5.01034	62.6	24.4	18.1	97
5.06464	182.3	63.1	103.7	93
4.42699	138.63	46.9	53.2	111
3.87792	138.2	47.8	66.7	110
4.90106	197.7	66.8	110.2	107
4.35079	180.45	54.5	63.4	153
4.5445	136	48.2	70.7	91
4.95011	134.4	44.9	64.5	112
4.46254	133.9	51	73.6	180
5.24914	136.5	52	66.7	122
5.2404	103	44.3	46.8	116
4.49787	126.8	49.5	65.5
4.63639	107.3	43	50.3

## Sheet: Fig S1
Fig S1a
Fat mass
	Control							Cdkn2aUcp1KO
-9	3.789	3.783	14.61	8.003	9.327	9.929	9.455	8.101	9.226	7.746	7.997	10.705	8.339	8.038	10.563
0	4.272	5.38	12.283	6.637	7.181	7.709	7.441	8.282	9.568	11.011	8.931	9.363	9.055	9.312	9.205
60	3.824	6.665	16.95	9.75	8.607	6.567		5.149	14.459	8.811	8.424	6.276	6.639	6.641	13.707
Lean mass
	Control							Cdkn2aUcp1KO
-9	81.576	78.611	68.314	75.54	74.327	74.958	74.822	75.306	73.246	74.228	76.092	73.78	76.158	76.697	71.956
0	81.75	77.655	71.255	74.778	74.694	74.564	74.564	74.423	72.483	72.399	74.793	74.244	75.634	76.407	72.504
60	77.499	74.102	65.156	69.43	70.708	70.468		72.15	66.441	70.585	71.875	73.395	74.303	74.072	65.772
Fig S1c
	Control							Cdkn2aUcp1KO
Cdkn2a	1.19305	1.57475	0.706253	1.24338	0.806477	0.75158		0.749011	0.813809	0.512061	0.656053	0.585264	0.495075
Ucp1	0.955579	0.685058	1.67758	1.00825	0.716476	1.27161	0.991283	9.47297	7.61352	14.1361	13.4996	9.38146	8.75603
Pparg	0.953494	1.33262	1.13226	0.944586	0.782831	0.989274	0.950178	2.10336	4.85631	3.49368	2.09053	4.08021	2.0728	3.19384
Prdm16	1.82494	1.49283	1.30304	0.860845	0.390395	0.839126	0.998915	2.26448	5.17144	3.22769	3.47394	4.11513	3.11099	2.84538
Cidea	1.59392	0.795366	0.969357	0.723472	1.64368	0.687386	0.995504	8.81726	2.52025	4.2504	4.12387	3.96559	3.7566	8.30882
Dio2	1.40488	1.19938	0.969173	0.99146	0.670741	0.920812		3.00938	3.74674	0.81732	1.60186	1.55203	1.81866
Fig S1f
	Control	Cdkn2aUcp1 KO	Control	Cdkn2aUcp1 KO
UCP1+	97.16	97.93	98.7	98.12
UCP1-	2.84	2.07	1.3	1.88
Fig S1g
	Control_Day 0			Cdkn2aUcp1 KO_Day 0			Control_Day 60			Cdkn2aUcp1 KO_Day 60
UCP1	1.04272	1.05205	0.905233	0.815773	1.01478	0.963498	0.966743	1.17449	0.981549	0.735352	0.901387	0.95031
Fig S1h
Day 0
	Control						Cdkn2aUcp1 KO
p16Ink4a	1.17714	0.626005	1.29099	1.16745	0.626803	1.43649	0.106125	0.115923	0.1829	0.110491	0.212358	0.0927006
p19Arf	0.348431	2.07949	0.491066	1.49041	1.33489	1.41266	0.0629999	0.0307586	0.0958833	0.0596211	0.0900367	0.0969668
Ucp1	0.907468	1.2036	0.944564	1.05191	1.01749	0.905622	1.12405	1.37013	0.779779	1.13602	1.5012	2.01471
Ppargc1a	0.730246	1.19072	1.62329	0.997161	0.930159	0.763839	1.52432	1.09277	0.788389	1.45744	0.698709	0.71423
Pparg	1.22242	0.656228	0.645321	1.4249	1.05249	1.28809	0.655666	0.660587	0.646831	1.0973	0.824232	0.799594
Cidea	1.21188	1.43992	1.53112	0.708468	0.704837	0.749523	1.35169	1.67534	1.43478	0.852522	0.956172	1.15928
Day 60
	Control						Cdkn2aUcp1 KO
Ucp1	1.25156	1.11082	1.28581	0.797115	0.803247	0.873694	0.71147	0.530197	0.979491	1.20974	0.498587	0.81964
Ppargc1a	0.619551	1.61007	1.7598	0.766995	0.869546	0.854143	1.38249	1.6199	1.03537	1.13671	0.606246	0.838687
Pparg	1.41906	1.05453	0.895632	0.686041	0.679099	1.60151	1.15509	1.2496	1.37341	0.771638	0.805046	0.876163
Cidea	0.707954	1.54461	1.35173	0.707874	0.732095	1.30546	1.18345	1.31165	0.891625	0.688119	0.62404	1.1838
Fig S1j
	Control			Cdkn2aUcp1 KO
<400	46.5753	33.9806	39.3939	45.2381	55.102	48.6188
400-800	30.8219	42.7184	34.8485	35.2381	22.449	32.5967
800-1200	12.3288	12.6214	19.697	10.9524	14.2857	11.0497
1200-1600	6.84931	8.73786	3.0303	6.19048	6.12245	4.97238
>1600	3.42466	1.94175	3.0303	2.38095	2.04082	4.41989
Fig S1l
	Control							Cdkn2aUcp1KO
IGW	0.1952	0.3105	1.0282	0.3725	0.3536	0.3862	0.4238	0.8455	0.3925	0.4086	0.3376	0.3015	0.3296	0.5416
PGW	0.2377	0.356	1.0916	0.5254	0.5406	0.5342	0.3804	0.8724	0.3503	0.6081	0.3866	0.3943	0.3207	0.7196
BAT	0.0809	0.0694	0.0978	0.1186	0.1067	0.1176	0.0787	0.0765	0.0901	0.1179	0.0848	0.1069	0.0808	0.1141
rpWAT	0.0212	0.0488	0.2796	0.0927	0.0491	0.0698	0.0627	0.1967	0.083	0.0912	0.0531	0.0573	0.0409	0.1864
Muscle	0.3189	0.3211	0.3048	0.3403	0.3518	0.4385	0.3421	0.3376	0.3584	0.3227	0.3306	0.2659	0.3328	0.3996
Kidney	0.4337	0.4594	0.5426	0.5816	0.5843	0.7321	0.6272	0.6328	0.6137	0.4727	0.5521	0.5019	0.427	0.5705
Spleen	0.1267	0.0866	0.0756	0.0923	0.0906	0.1362	0.1508	0.1078	0.0737	0.0507	0.0708	0.0826	0.0841	0.0956
Pancreas	0.1492	0.1367	0.1334	0.1886	0.1883	0.2511	0.1425	0.1469	0.181	0.2361	0.1441	0.1404	0.1289	0.1323
Heart	0.1854	0.1418	0.1519	0.1724	0.1575	0.2407	0.1668	0.2252	0.1633	0.148	0.2009	0.1566	0.1461	0.1529
Liver	1.5702	1.4922	1.5868	1.9467	1.779	1.4854	1.7744	1.8344	1.704	1.5682	1.5901	1.6121	1.5087	1.8614

## Sheet: Fig S2
Fig S2a
Control												Cdkn2aucp1KO
4.89071	2.79929	3.09333	5.02286	4.01786	3.75071	3.24429	2.80143	3.95357	2.26643	3.095	2.19071	2.96357	4.28762	3.16714	3.13357	3.51143	5.24643	3.32929	2.70905	4.16714
Fig S2b
	Control														Cdkn2aUcp1 KO
IGW	0.6648	0.755	1.7319	1.0198	1.0213	1.2499	1.2414	0.7959	0.4617	0.5002	0.6358	0.6604	0.6901	0.5236	0.7827	0.3814	0.3731	1.1697	1.0909	0.2299	0.2222	0.3511	0.1812	0.8565	0.138
PGW	0.7574	1.053	2.7371	1.3513	1.519	1.7906	2.1476	1.5875	0.6279	0.688	1.129	1.9337	0.9533	0.7675	0.9159	0.2577	0.4373	1.4549	1.8657	0.2755	0.2776	0.5532	0.1507	1.1244	0.1719
rpWAT	0.1622	0.2595	0.5406	0.356	0.2873	0.4441	0.4111	0.2906	0.0809	0.1384	0.235	0.0483	0.2449	0.1251	0.2167	0.061	0.0521	0.2918	0.3812	0.0268	0.0466	0.072	0.0261	0.2003	0.0213
BAT	0.1157	0.0914	0.1421	0.1403	0.0662	0.1117	0.1105	0.0882	0.0768	0.0611			0.0732	0.0949	0.0917	0.0715	0.0771	0.0822	0.1054	0.0653	0.057	0.0751	0.063	0.114	0.061
Muscle	0.4674	0.4431	0.4444	0.4479	0.3792	0.4186	0.433	0.3982	0.2997	0.4133	0.4084	0.4473	0.4078	0.4311	0.4888	0.4301	0.4676	0.3942	0.3877	0.4395	0.3481	0.3776	0.3468	0.4053	0.4331
Kidney	0.6655	0.5836	0.5837	0.5353	0.6037	0.6218	0.4879	0.4786	0.4533	0.4597	0.5782	0.5409	0.512	0.4678	0.5616	0.6219	0.639	0.5001	0.5764	0.5762	0.3929	0.5041	0.493	0.5348	0.6522
Spleen	0.1265	0.1431	0.1006	0.092	0.1083	0.1285	0.1024	0.0763	0.088	0.0862	0.0926	0.0983	0.0982	0.1507	0.0914	0.1364	0.107	0.0905	0.1709	0.101	0.1556	0.0893	0.0678	0.0861	0.1204
Pancreas	0.1368	0.1043	0.1471	0.1328	0.1272	0.1385	0.1755	0.1232	0.1391	0.1426	0.1412	0.1509	0.1444	0.1538	0.1175	0.1336	0.1454	0.1107	0.1586	0.1541	0.0964	0.1093	0.1202	0.119	0.1161
Heart	0.1873	0.1722	0.1596	0.1492	0.1563	0.1577	0.1742	0.1617	0.1902	0.2061	0.2025	0.1653	0.1961	0.1628	0.1514	0.1788	0.171	0.1246	0.154	0.2294	0.219	0.1673	0.1928	0.1916	0.2108
Liver	1.5779	1.7599	1.5238	1.6473	1.6412	1.732	1.5386		1.6695		1.7448	1.6079	1.374	1.427	1.6465	1.5647	1.7228	1.365		1.6472	1.3795	1.4829	1.3467	1.4455	1.6135
Fig S2d
	Control			Cdkn2aUcp1 KO
<3000	20	12.9032	10	33.3333	43.1818	30.7692
3000-4000	17	29.0323	13	22.2222	9.09091	10.2564
4000-5000	3	16.129	13	20	13.6364	17.9487
5000-6000	17	9.67742	13	6.66667	18.1818	10.2564
>6000	43	32.2581	52	17.7778	15.9091	30.7692
Fig S2f
	Control					Cdkn2aUcp1 KO
24h	70.346	16.103	44.83	54.504	43.929	95.398	76.415	81.369	87.001	93.887	72.042	85.884
Light	65.269	10.21	35.382	49.025	42.522	94.129	74.448	77.77	87.093	94.066	61.02	73.379
Night	75.423	21.996	54.277	59.983	45.336	96.667	78.382	84.969	86.909	93.708	83.064	98.389
Fig S2g
	Control					Cdkn2aUcp1 KO
24h	55.101	13.45	36.446	43.116	35.483	75.224	61.026	66.587	73.41	53.04	55.958	67.998
Light	50.692	8.749	28.558	38.194	34.316	72.84	59.283	65.641	73.731	49.128	47.908	57.208
Night	59.511	18.152	44.333	48.039	36.651	77.609	62.77	67.533	73.09	56.951	64.007	78.789
Fig S2h
	Control					Cdkn2aUcp1 KO
24h	967.85	1452.06	3355.96	948	948	932	2119.81	1126.57	1474.38	1267.51	690.82	1442.94
Light	662.19	1209.58	1753.44	783	933	961	1448.69	619.42	1164.83	908.33	518.03	1398.33
Night	1273.5	1694.53	4958.47	1196	970	888	2790.92	1633.72	1783.92	1626.69	863.61	1487.56
Fig S2l
	Control						Cdkn2aUcp1 KO
p16Ink4a	1.30926	1.23806	0.486341	1.00718	1.0412	1.20963	0.89117	0.506424	0.549699	0.557582	0.522274	0.667437
p19Arf	1.71952	0.619812	1.35292	1.01603	0.687079	0.99345	0.642631	0.351853	0.626514	0.227433	0.280337	0.514505
Ucp1	0.87932	1.2948	0.714828	1.39664	0.868262	1.01324	0.960429	1.15681	1.34218	1.25335	0.671925	1.31393
Ppargc1a	0.911885	0.862654	0.831687	0.816378	1.05619	1.77267	1.2619	1.22855	1.25795	1.01463	1.3803	1.38167
Pparg	0.813935	0.976418	1.04223	0.837191	1.48476	0.971248	0.939747	0.804704	1.34119	0.711255	0.92472	0.902542
Cidea	1.07016	0.953932	1.30383	1.18661	0.559133	1.13237	1.15259	1.1971	1.13243	1.06462	0.836506	1.18011

[truncated: 5 more sheets: Fig S3, Fig S4, Fig S5, Fig S6, Fig S7]
